# Supplementary material for: Relative Validity of a Short Food Frequency Questionnaire for Disadvantaged Families in Hong Kong
Source: Nutrients. 2023 Jun 8;15(12):2668. doi: 10.3390/nu15122668 (PMC10304536; doi:10.3390/nu15122668)
Supplement: Supplementary file 1 [file nutrients-15-02668-s001.zip]

Archive with 1 entries (1 files):
- nutrients-2345216-supplementary.pdf
